# Supplementary material for: Rapid evolution of A(H5N1) influenza viruses after intercontinental spread to North America
Source: Nat Commun. 2023 May 29;14:3082. doi: 10.1038/s41467-023-38415-7 (PMC10227026; doi:10.1038/s41467-023-38415-7)
Supplement: Supplementary file 4 — Source Data [file 41467_2023_38415_MOESM4_ESM.xlsx]

## Sheet: Fig. 1B
Days Post Infection	Wigeon/SC/21	Eagle/FL/22		Key
7		1		1	Death
4		1		0	Censor/remained alive
7		1
10	0
10	0
10	0

## Sheet: Fig. 1C
	Weight change (%)
	Eagle/FL/22			Wigeon/SC/21
Days post-inoculation	Ferret 1	Ferret 2	Ferret 3	Ferret 1	Ferret 2	Ferret 3
0	100	100	100	100	100	100
1	100	102	102	102	102	104
3	86	88	87	106	100	106
5	80		80	103	88	106
6	76		76	106	83	111
7				109	83	113
8				111	72	113
	* Shaded cells indicate an animal that died/was euthanized prior to this time point

## Sheet: Fig. 1D
	Virus Titer (log10TCID50/mL)
	Eagle/FL/22									Wigeon/SC/21
Days post-inoculation	Ferret 1	Ferret 2	Ferret 3	Ferret 4	Ferret 5	Ferret 6	Ferret 7	Ferret 8	Ferret 9	Ferret 1	Ferret 2	Ferret 3	Ferret 4	Ferret 5	Ferret 6	Ferret 7	Ferret 8	Ferret 9
1	4.25	4.25	3.75	3.75	4.75	4.5	3.75	4.25	4.25	3.25	1	2.75	2.5	2.5	2.75	2.25	1	2.75
3	4.5	4.75	5.75	5	5.75	4.75	5.25	5.5	5.5	3.25	3.5	3.5	3.5	3.25	4.25	3.5	2.25	3.75
5	4.5		5.25				4.75	5.25	3.5	2.25	2.5	1				2.25	1	1
7										1	2.75	1
10										1	1	1
	* Shaded cells indicate an animal that died/was euthanized prior to this time point

## Sheet: Fig. 1E
	Virus Titer (log10TCID50/g wet tissue)
	Eagle/FL/22 (3 dpi)			Eagle/FL/22 (5 dpi)			Wigeon/SC/21 (3 dpi)			Wigeon/SC/21 (5 dpi)
	Ferret 1	Ferret 2	Ferret 3	Ferret 1	Ferret 2	Ferret 3	Ferret 1	Ferret 2	Ferret 3	Ferret 1	Ferret 2	Ferret 3
Nasal turbinate	7.93046	7.62494	7.61919	6.63668	6.61919	6.9049	5.39874	4.86351	5.63668	2.85237	3.88077	1.12494
Trachea	6.32058	4.58092	5.80552	5.29576	4.85237	4.83092	3.80552	1.06048	2.80552	1.07572	1.09151	1.07572
Lung	6.27228	5.24568	5.25877	5.50436	5.53621	4.72881	1.00436	1.01773	1.01323	2.02228	2.03152	1.00436
Brain	5.71658	6.23716	6.50436	8.53621	7.46658	8.47881	1	1	1	1	1	1

## Sheet: Fig. 3B
Days Post Infection	Ck/NL/21	Eagle/NC/22	Hawk/NC/22	Scaup/GA/22		Key
10	0					1	Death
10	0					0	Censor/remained alive
10	0
4				1
5				1
5				1
8		1
10		0
9		1
8			1
10			1
9			1

## Sheet: Fig. 3C
	Weight change (%)
	Ck/NL/21			Eagle/NC/22			Hawk/NC/22			Scaup/GA/22
Days post-inoculation	Ferret 1	Ferret 2	Ferret 3	Ferret 1	Ferret 2	Ferret 3	Ferret 1	Ferret 2	Ferret 3	Ferret 1	Ferret 2	Ferret 3
0	100	100	100	100	100	100	100	100	100	100	100	100
1	101	101	102	105	106	103	102	102	104	97	100	94
3	100	99	98	103	103	100	95	86	96	84	81	80
4							94	83	95
5	107	105	104	97	93	99		81
6
7	110	107	108	91	88	90	90	74	93
8				86	82		83
9
10	116	111	113		78

## Sheet: Fig. 3D
	Virus Titer (log10TCID50/mL)
Days post-inoculation	Ck/NL/21						Eagle/NC/22						Hawk/NC/22						Scaup/GA/22
1	1	1	1	1	2.75	1	2.75	2.25	3.25	2.5	2.5	2.25	3.5	3.5	4.25	3.75	3	3.75	5.5	4.25	5.25	5.25	4.5	5.25
3	1	1	3.5	3.75	3.75	4.25	3.75	3.25	4.75	2.75	3.75	4.5	4.75	5.75	5.25	5.25	4.75	4.5	6.5	5.75	5.5	8.75	5.75	3.5
5	1	1	1	2.5	1	1	4.5	2.5	4.25	2.25	3	3.75	5.5	5.75	5.75	4.75	4.75	4.75					5.75
	* Shaded cells indicate an animal that died/was euthanized prior to this time point

## Sheet: Fig. 3E
	Virus Titer (log10TCID50/g wet tissue)
	Ck/NL/21			Eagle/NC/22			Hawk/NC/22			Scaup/GA/22
	Ferret 1	Ferret 2	Ferret 3	Ferret 1	Ferret 2	Ferret 3	Ferret 1	Ferret 2	Ferret 3	Ferret 1	Ferret 2	Ferret 3
Nasal turbinate	2	4.25	3.5	5.5	5.25	6.5	7.25	6.44897	7.25	8.75	8.25	8.5
Trachea	3.94897	3.44897	6.19897	5.19897	5.44897	4.94897	6.25	5.94897	6	7.19897	7.19897	6.94897
Lung	1.39794	1.39794	1.30103	4.97185	4.67082	5.79576	5.9049	6.4049	4.54576	7.25	6.5	6.55103
Brain	1.22185	1.30103	1.04576	1.22185	2.80103	2.55103	5.9049	6.39794	6.72185	5.75	7.34691	8.59691
Intestine	1.39794	1.69897	1.52288	1.39794	3.55103	3.02288	5.19288	4.02288	4.52288	5.02288	6.02288	3.77288

## Sheet: Fig. 4A
	OD (490nm)
Concentration (ug)	Wigeon/SC/21 α2-3'		Eagle/FL/22 α2-3'		CA/04 (H1N1) α2-3'
0.07	0.132	0.132	0.104	0.126	0.11	0.1
0.156	0.192	0.15	0.122	0.116	0.112	0.102
0.312	0.176	0.204	0.138	0.21	0.11	0.104
0.625	0.19	0.178	0.17	0.16	0.11	0.132
1.25	0.186	0.226	0.17	0.214	0.1	0.104
2.5	0.252	0.282	0.232	0.26	0.1	0.104
5	0.382	0.382	0.276	0.316	0.112	0.11
10	0.416	0.468	0.4	0.45	0.188	0.16

## Sheet: Fig. 4B
	OD (490nm)
Concentration (ug)	Wigeon/SC/21 α2-6'		Eagle/FL/22 α2-6'		CA/04 (H1N1) α2-6'
0.07	0.136	0.114	0.114	0.112	0.162	0.18
0.156	0.116	0.114	0.256	0.104	0.166	0.182
0.312	0.122	0.12	0.112	0.102	0.184	0.194
0.625	0.122	0.168	0.116	0.102	0.198	0.226
1.25	0.126	0.196	0.108	0.096	0.236	0.332
2.5	0.162	0.096	0.162	0.098	0.286	0.334
5	0.104	0.104	0.096	0.102	0.342	0.488
10	0.102	0.102	0.098	0.096	0.488	0.49

[truncated: 15 more sheets: Fig. 4C, Fig. 4D, Fig. 4E, Fig. 4F, Fig. 4G, Fig. 4H, Fig. S1B, Fig. S1C, Fig. S6A, Fig. S6B, Fig. S6C, Fig. S6D, Fig. S6E, Fig. S6F, Fig. 7]
